# Supplementary material for: Identification and Characterization of Eimeria tenella Rhoptry Protein 35 (EtROP35)
Source: Vet Sci. 2022 Aug 29;9(9):465. doi: 10.3390/vetsci9090465 (PMC9505231; doi:10.3390/vetsci9090465)
Supplement: Supplementary file 1 [file vetsci-09-00465-s001.zip]

Archive with 1 entries (1 files):
- vetsci-1835597-SI.pdf
